# Supplementary material for: Plasmodium falciparum parasite population structure and gene flow associated to anti-malarial drugs resistance in Cambodia
Source: Malar J. 2016 Jun 14;15:319. doi: 10.1186/s12936-016-1370-y (PMC4908689; doi:10.1186/s12936-016-1370-y)
Supplement: Supplementary file 1 — 10.1186/s12936-016-1370-y Geographic distribution of samples and allele frequency. Blood samples from P. falciparum positive patients were collected from 16 health centres or hospitals covering the areas where parasite transmission is active. The number of valid samples (282) out of the total selected samples (533) is provided per health centre. The frequency of each allele (REF/ALT) is given for the 11 loci, which were positive for LUMINEX detection. The alleles with Chi squared test statistics components (one component for each health centre) greater than 1 are highlighted in grey. The presence of Kelch-propeller domain altered allele was assessed by PCR and sequencing. The frequencies of wild type individuals and of the two major alleles C580Y and R539T are provided per location. The other alleles present at low frequency, N458Y, Y493H, I543T, P553L and V568G are pooled together. The drug sensitivity was measured routinely for patients presenting high parasitaemia (>2 %). The number of samples tested for IC50 measurements for chloroquine (CQ), piperaquine (PIP), quinine (QN), artesunate (ART), mefloquine (MF) and dihydroartemisinin (DHA) is provided. [file 12936_2016_1370_MOESM1_ESM.xlsx]

## Sheet: Additional file 1
					BC01		BC02		BC03		BC04		BC05		BC06		BC07			BC08		BC09		BC10		BC11		Kelch allele					IC50
ID	Regions	Province	Health centre HC or hospital RH	Valid Samples	REF C	ALT T	REF T	ALT C	REF G	ALT A	REF A	ALT T	REF G	ALT A	REF C	ALT T	REF C	ALT A	ALT G	REF C	ALT A	REF A	ALT C	REF G	ALT A	REF G	ALT T	Exp.	WT	C>Y	R>T	Other	CQ	PIP	QN	MF
1	West	Battambang	Tasanh HC	5	1	4	0	5	3	2	3	2	5	0	4	1	1	1	3	0	5	1	4	4	1	0	5	3	1	1	0	1	1	1	1	1
2	West	Pailin	Pailin RH	32	10	22	15	17	14	18	14	18	27	5	25	7	7	9	16	1	31	22	10	28	4	0	32	24	1	21	2	0	16	13	15	16
3	West	Pailin	Ou Chra HC	18	6	12	6	12	6	12	13	5	15	3	14	4	4	2	12	1	17	8	10	17	1	0	18	9	3	5	0	1	9	9	9	10
4	West	Battambang	Sampoev loun RH	5	3	2	4	1	4	1	2	3	4	1	5	0	1	3	1	0	5	1	4	2	3	0	5	3	0	2	1	0	2	2	2	2
5	West	Battambang	Battambang RH	7	2	5	4	3	3	4	2	5	6	1	5	2	1	1	5	2	5	1	6	4	3	0	7	1	1	0	0	0	2	2	2	2
6	North	Oddar Meanchey	Anlong Veng RH	11	4	7	11	0	8	3	3	8	9	2	9	2	4	4	3	1	10	2	9	7	4	0	11	3	1	2	0	0	1	1	1	1
7	North	Oddar Meanchey	Trapaing Prasat HC	37	25	12	33	4	15	22	2	35	32	5	30	7	5	23	9	4	33	6	31	14	23	0	37	12	3	5	4	0	20	21	20	21
8	East	Rattanakiri	Veurn Say HC	26	14	12	16	10	25	1	12	14	12	14	15	11	8	10	8	4	22	17	9	8	18	3	23	12	12	0	0	0	5	5	5	5
9	East	Mondulkiri	Keov Seima HC	7	3	4	5	2	6	1	2	5	1	6	5	2	4	3	0	1	6	1	6	1	6	0	7	2	1	0	0	1	1	1	1	1
10	East	Kratie	Khsim HC	15	10	5	11	4	8	7	4	11	6	9	12	3	4	4	7	3	12	6	9	8	7	0	15	7	3	3	0	1	4	5	4	5
11	South	Kampot	Chhouk HC	17	8	9	16	1	13	4	2	15	12	5	14	3	2	6	9	4	13	7	10	9	8	1	16	6	0	4	1	1	8	9	9	9
12	South	Kampot	Koh Slar HC	16	7	9	13	3	10	6	3	13	10	6	11	5	2	9	5	11	5	7	9	8	8	0	16	5	1	3	1	0	7	7	7	7
13	South	Kampong Som	Takavit HC	21	13	8	14	7	16	5	6	15	6	15	19	2	1	9	11	10	11	7	14	10	11	3	18	5	1	4	0	0	15	15	15	14
14	South	Kampong Speu	Oral HC	8	0	8	5	3	5	3	5	3	5	3	6	2	0	5	3	3	5	3	5	5	3	0	8	0	0	0	0	0	2	1	1	1
15	West	Pursat	Promoy HC	36	10	26	19	17	19	17	18	18	31	5	30	6	2	19	15	5	31	9	27	19	17	1	35	6	2	4	0	0	16	11	15	16
16	West	Pursat	Pursat	21	13	8	9	12	8	13	13	8	8	13	6	15	11	6	4	0	21	15	6	9	12	0	21	0	0	0	0	0	0	0	0	0
