# Supplementary material for: Plasmodium falciparum parasite population structure and gene flow associated to anti-malarial drugs resistance in Cambodia
Source: Malar J. 2016 Jun 14;15:319. doi: 10.1186/s12936-016-1370-y (PMC4908689; doi:10.1186/s12936-016-1370-y)
Supplement: Supplementary file 2 — 10.1186/s12936-016-1370-y Primers sequences for PCR reactions corresponding to 20 of the 24 SNPs selected for barcode detection and for k13 locus amplification. [file 12936_2016_1370_MOESM2_ESM.xlsx]

## Sheet: Additional file 2
ID	Barcode	Orientation	Primary PCR	Length (bp)	Nested PCR	Length (bp)
Assay#1	NA	Forward	AAAATGAAGCAGCAAAAG	350	GATTGTGAAAATGAGAAGAGAGAAA	149
		Reverse	ATCTAATATACATTGAAGGGAATA		AAAGCAATCGAACCCTTTG
Assay#2	NA	Forward	AAAATTCACAATGATTTAACAC	285	AAAACAAATGGCATCCACTG	164
		Reverse	TTTTTCTGAGTAAAGATCAGC		TGATAAAACCAAGAAGTCCAAGA
Assay#3	BC01	Forward	TGGAAATACACAATTCAATG	273	TTCCAAAACTATGTTTGCTGCT	124
		Reverse	CGAATGTTTTTCCATATTTT		TGCAGTGGTACTTGTTGCTACC
Assay#4	BC02	Forward	CCAACCAACGAACACAAATAC	250	AGGAAAATGCTCCGGTAACT	120
		Reverse	TGGTTGACTGTTATTGGGGTA		GGTTCATATTATTTGGTGACTCG
Assay#5	NA	Forward	TCAGGAATTTGAAGAACATT	215	TGAAAATAATGATGAGAATGATGTC	148
		Reverse	TTTCTTTCCTCATTTCTGTT		ATGTGGGGAACTATTAATGGAG
Assay#6	NA	Forward	TGACAAGAAAACAAAGAATG	298	TGTGCAAGAAAAGTAGGAAATG	148
		Reverse	ATCAACAAAAGCTGATGAAT		TGTGTCCCCTCTTTTTCTGT
Assay#7	NA	Forward	TGAATGTAATATAAATCAGGTTG	292	CTGAAAAATCGGATGAATGG	111
		Reverse	GGCTGGAATAGATAAAATCA		GGCTAGCTCAGCTTCCAAT
Assay#8	BC03	Forward	CGAATTTAAGTACCTTAGGAAA	297	TCACAACGTCCATATGTTGAA	176
		Reverse	TCATAAAGTTTTTATTGTCTTCA		TCATTATCACCTACTTTCTGTACCA
Assay#9	BC04	Forward	GAGGATGTATACCATTAGCTG	164	GATGAGTTAGCAACGAAACCA	103
		Reverse	ATCATTCATATGTGGAAACA		AACGTAAACCAGGAGTAAGACG
Assay#10	NA	Forward	GTTGTTATATCTTTTGCTATGAA	200	AAATCCATCCTTTTATGAATGC	113
		Reverse	CGTAATGGTTTATAACTATTCTTT		TGGATGTATGACAGCTTTTTCTAA
Assay#11	NA	Forward	ATACACTAAACGCAAAACCT	242	CATTATGCGAATGCGATCTA	130
		Reverse	TGTTAATTCCTTTTCGATTT		CGTTTATATTGCAACATTTCTTCA
Assay#12	BC05	Forward	CAATGAATATGAATTGGATTT	287	GATGAAAATGGAACCATTCATAG	158
		Reverse	GAACATTAAGTAAAATGTGATCC		TGTTGGTCTTTTTCCTCTTCTAA
Assay#13	BC06	Forward	TGACAAACAAGTATATAATAATAAGAG	385	TGTTGTTGGTGAATACAATGAAA	161
		Reverse	TGTTTTAAAAGTCGTGGATA		TCGTACCACCATTAACATTTTG
Assay#14	NA	NA	NA	NA	NA	NA
Assay#15	BC07	Forward	CATAAATAAAACTTTCGCTGA	241	TGGAATGATTTGAGCAATAGAA	149
		Reverse	ATTTTCAATATCATCTTCTTTACA		AATACCCATGATATCACATTCCA
Assay#16	BC08	Forward	ATCATCTGTATTTTGTTATTATGA	247	AATCTTTTCCAGTTATTTTCTATCCA	168
		Reverse	GTTAGACAATTTTGCTACACTT		CATGGGGGTATGTAATTTGG
Assay#17	NA	NA	NA	NA	NA	NA
Assay#18	NA	NA	NA	NA	NA	NA
Assay#19	BC09	Forward	TCACAAACAAATAACAATGAA	248	AAAAGCAATTCCACAAGAACC	149
		Reverse	ACATGTTTTGGACCATCTAC		CTGGTGTTTCCTTTTTATTTGG
Assay#20	BC10	Forward	ATCGCATGTAGATTAATATGG	241	AAGAAAATTAAAGAGCATGAATCG	136
		Reverse	AAGGAGCTTCTGTAATACTATTTT		CATAAGAACTGCTTCCATCTCC
Assay#21	NA	NA	NA	NA	NA	NA
Assay#22	NA	Forward	AATATATCTGTATTTGCTAACATGA	288	TGTGTTTTATTTTTAGTGTGAGCTTT	119
		Reverse	TGTAACAAGGAATGACAAAA		AGAGGATATCCAATAGGGTGCT
Assay#23	NA	Forward	TGTAACAGAAGAAGATTACACG	246	CAATAATGAAAGGTATTCAAACCA	158
		Reverse	TATCAGCATAATTCGATAAGTG		TACTTCTTCACACATATCAAAATCG
Assay#24	BC11	Forward	CGATTTAATTACTGTTTTGAGA	233	AACAAATCATCAATTAAGTCATCC	114
		Reverse	TTGGTTTACAATTAGTTCTAGC		TGAGGAATAGGTTCATATGCTG
Kelch	NA	Forward	CGGAGTGACCAAATCTGGGA	2097	GCCAAGCTGCCATTCATTTG	849
		Reverse	GGGAATCTGGTGGTAACAGC		GCCTTGTTGAAAGAAGCAGA
