# Supplementary material for: Plasmodium falciparum parasite population structure and gene flow associated to anti-malarial drugs resistance in Cambodia
Source: Malar J. 2016 Jun 14;15:319. doi: 10.1186/s12936-016-1370-y (PMC4908689; doi:10.1186/s12936-016-1370-y)
Supplement: Supplementary file 3 — 10.1186/s12936-016-1370-y PCR and LDR conditions. NV for not valid PCR. Eight LUMINEX assays were negative. Assay#7 was rejected because one allele only was not detected (Pos/Neg). LUMINEX detection was performed after microsphere hybridization and ligation reaction. ID of microspheres that were used for several assays are in bold. [file 12936_2016_1370_MOESM3_ESM.xlsx]

## Sheet: Additional file 3
	Tm (0C)						Multiplex
ID	Primary PCR	Nested PCR	LDR	MTAG_ID	LUMINEX	Barcode	PCR	LDR
Assay #1	55	60	58-60	22/25	Neg	NA	NA	NA
Assay #2	55	60	58-60	26/27	Neg	NA	NA	NA
Assay #3	52	59	59	28/29	Pos	BC01	1	1
Assay #4	55	58	59	33/34	Pos	BC02	2	1
Assay #5	55	58	59	35/36	Pos	Neg	NA	NA
Assay #6	56	60	58-60	38/39	Neg	NA	NA	NA
Assay #7	53	58	58-60	42/43	Pos/Neg	NA	NA	NA
Assay #8	52	58	60	44/45	Pos	BC03	3	2
Assay #9	52	58	59	12/13	Pos	BC04	3	1
Assay #10	52	58	58-60	14/15	Neg	NA	NA	NA
Assay #11	52	59	58-60	18/19	Neg	NA	NA	NA
Assay #12	52	59	59	20/21	Pos	BC05	1	1
Assay #13	52	59	59	30/37	Pos	BC06	1	1
Assay #14	Neg	NA	NA	NA	NA	NA	NA	NA
Assay #15	52	55	59	46/47	Pos	BC07	4	1
Assay #16	52	58	59	48/51	Pos	BC08	3	1
Assay #17	Neg	NA	NA	NA	NA	NA	NA	NA
Assay #18	Neg	NA	NA	NA	NA	NA	NA	NA
Assay #19	52	55	59	52/53	Pos	BC09	4	1
Assay #20	52	58	60	12/13	Pos	BC10	3	2
Assay #21	Neg	NA	NA	NA	NA	NA	NA	NA
Assay #22	52	58	58-60	14/15	Neg	NA	NA	NA
Assay #23	52	58	58-60	26/27	Neg	NA	NA	NA
Assay #24	52	55	60	28/78	Pos	BC11	4	2
