# Supplementary material for: Plasmodium falciparum parasite population structure and gene flow associated to anti-malarial drugs resistance in Cambodia
Source: Malar J. 2016 Jun 14;15:319. doi: 10.1186/s12936-016-1370-y (PMC4908689; doi:10.1186/s12936-016-1370-y)
Supplement: Supplementary file 6 — 10.1186/s12936-016-1370-y Major features of the Single Nucleotide Polymorphisms selected for LUMINEX assay. A set 11 SNPs (highlighted in grey) has been selected from 24 SNPs validated by Daniels et al. [11]. NRAF value from three geographic areas and the global NRAF were recovered from MalariaGEN v4.0. Genome position was evaluated according to genome version 3. Subtelomere were identified based on gene composition. Valid SNPs are highlighted in grey. Frequency of valid alleles was calculated based on the data mentioned in Additional file 3. SNP ID is the column “Position” preceded by the tag “Pf3D7_[01-14]_v3:” in MalariaGEN and by the tag “NGS_SNP.Pf3D7_[01-14]_v3.” in PlasmoDB. [file 12936_2016_1370_MOESM6_ESM.xlsx]

## Sheet: Additional file 6
Daniel et al., 2008		MalariaGEN v4.0				Study		Mutation				Genome information
Assay	SNP ID#	WAF	WSEA	ESEA	NRAF	ID	freq	Type	REF	ALT	Mutant	Chrom.	Loc.	Genes	Gene ID (new)	Position	Gene Name
1	Pf_01_000130573	0.701	0.438	0.560	0.615	NV	NV	NSY	C	T	A168T	1	core	PFA0145c	PF3D7_0102900	130339	aspartate--tRNA ligase
2	Pf_01_000539044	0.949	0.768	0.816	0.898	NV	NV	SYN	G	A	S173	1	sub	PFA0670c	PF3D7_0113900	537322	Plasmodium exported protein (hyp8)
3	Pf_02_000842803	0.333	0.403	0.543	0.349	BC01	0.56	SYN	C	T	N1004	2	sub	PFB0935w	PF3D7_0220800	842805	cytoadherence linked asexual protein
4	Pf_04_000282592	0.160	0.359	0.398	0.266	BC02	0.36	NSY	T	C	N233S	4	core	PFD0250c	PF3D7_0405100	276127	Sec24 subunit b (SEC24b)
5	Pf_05_000931601	0.305	0.001	0.002	0.157	NV	NV	NSY	C	G	P7739A	5	core	PFE1120w	PF3D7_0522400	931606	conserved Plasmodium protein
6	Pf_06_000145472	0.341	0.421	0.524	0.387	NV	NV	NSY	C	G	S1104T	6	core	PFF0175c	PF3D7_0603600	145475	conserved Plasmodium protein
7	Pf_06_000937750	NA	NA	NA	NA	NV	NV	SYN	A	G	G300	6	core	PFF1105c	PF3D7_0623000	937752	chorismate synthase (CS)
8	Pf_07_000277104	0.102	0.429	0.289	0.250	BC03	0.4	SYN	G	A	L2389	7	core	MAL7P1.19	PF3D7_0704600	221722	ubiquitin transferase, putative
9	Pf_07_000490877	0.363	0.658	0.601	0.333	BC04	0.65	SYN	A	T	A233	7	core	PF07_0040	PF3D7_0709700	435497	lysophospholipase, putative
10	Pf_07_000545046	0.530	0.711	0.571	0.518	NV	NV	SYN	C	T	P435	7	core	PF07_0047	PF3D7_0711000	489666	AAA family ATPase, CDC48
11	Pf_07_000657939	NA	NA	NA	NA	NV	NV	SYN	T	C	D73	7	core	MAL7P1.57	PF3D7_0713000	602559	rifin (RIF)
		NA	NA	NA	NA	NV	NV	SYN	T	C	D76	4	sub	PFD0134c(p)	PF3D7_0402700	163280
12	Pf_07_000671839	0.470	0.616	0.365	0.520	BC05	0.3	NSY	G	A	S692N	7	core	MAL7P1.65	PF3D7_0713500	616459	conserved Plasmodium protein,
13	Pf_07_000683772	0.418	0.419	0.404	0.335	BC06	0.21	NSY	C	T	G3129S	7	core	PF07_0053	PF3D7_0713900	628392	conserved Plasmodium protein,
14	Pf_07_000792356	0.264	0.366	0.308	0.274	NV	NV	SYN	A	C	P203P	7	core	PF07_0070	PF3D7_0716900	736978	drug metabolite transporter, putative
15	Pf_07_001415182	NA	NA	NA	NA	BC07	0.4	NSY	C	A	Q584K	7	sub	MAL7P1.176	PF3D7_0731500	1359804	erythrocyte binding antigen-175
		NA	NA	NA	NA		0.41	NSY	C	G	Q584E
16	Pf_08_000613716	0.233	0.439	0.856	0.459	BC08	0.81	NSY	C	A	F2558L	8	core	PF08_0089	PF3D7_0812100	612596	conserved Plasmodium protein
17	Pf_09_000634010	0.413	0.357	0.300	0.416	NV	NV	NSY	C	T	S61N	9	core	PFI0725c	PF3D7_0914800	634019	GINS complex subunit Psf3, putative
18	Pf_10_000082376	0.0004	0	0	0.0004	NV	NV	intergenic	A	T	-	10	sub	NV	NV	82375	conserved Plasmodium protein
19	Pf_10_001403751	NA	NA	NA	NA	BC09	0.6	NSY	A	C	T1106P	10	core	PF10_0344	PF3D7_1035300	1402510	glutamate-rich protein (GLURP)
20	Pf_11_000117114	0.158	0.589	0.531	0.384	BC10	0.43	NSY	G	A	S597F	11	sub	PF11_0037	PF3D7_1102500	119497	Plasmodium exported protein (PHISTb)
21	Pf_11_000406215	0.473	0.729	0.661	0.646	NV	NV	NSY	A	C	N1036H	11	core	PF11_0108	PF3D7_1110200	408600	pre-mRNA-processing factor 6
22	Pf_13_000158614	NA	NA	NA	NA	NV	NV	SYN	T	C	T35	13	core	MAL13P1.15	PF3D7_1303000	158412	conserved Plasmodium protein
23	Pf_13_001429067	0.0001	0.995	0.999	0.396	NV	NV	NSY	T	G	N3191T	13	core	MAL13P1.176	PF3D7_1335300	1429067	reticulocyte binding protein 2+
24	Pf_14_000755729	0.0003	0.820	0.958	0.426	BC11	0.98	NSY	G	T	R736I	14	core	PF14_0177	PF3D7_1417800	755731	DNA replication factor MCM2
