# Supplementary material for: Plasmodium falciparum parasite population structure and gene flow associated to anti-malarial drugs resistance in Cambodia
Source: Malar J. 2016 Jun 14;15:319. doi: 10.1186/s12936-016-1370-y (PMC4908689; doi:10.1186/s12936-016-1370-y)
Supplement: Supplementary file 10 — 10.1186/s12936-016-1370-y. Sample Meta-information, barcode, associated drug susceptibility, associated k13 alleles and the correspondence to the KH subpopulations [8] (based on the matching of the barcode). The blank cells in the columns 21-28 and columns 29-35 means that the samples are not tested for drug susceptibility and k13 alleles, respectively. [file 12936_2016_1370_MOESM10_ESM.xlsx]

## Sheet: Additional file 10
Sample Information									Genotype (Barcode)											IC50								Kelch (K13 gene) alleles							Clustering	Data from O. Miotto et al. , 2013 [8]
Sample	IPC No.	Year	Site	ID field	Region	Health centre or Hospital	District	Province	SNP1	SNP2	SNP3	SNP4	SNP5	SNP6	SNP7	SNP8	SNP9	SNP10	SNP11	CQ	PIP	QN	ART	MF	DHA	BM	AQ	C580Y	R539T	Y493H	I543T	P553L	V568G	N458Y	Conserved Clusters	ENA Accession	Region	KH Subpopulation
3503	1023503	2010	2	PLPF010	West	Ou Chra HC	Pailin	Pailin	T	C	A	A	G	C	C	A	A	G	T									1	0	0	0	0	0	0	1
3522	1023522	2010	2	CP080	West	Pailin RH	Pailin	Pailin	T	C	A	A	G	C	C	A	A	G	T									1	0	0	0	0	0	0	1
5035	1125035	2011	2	KH004_030	West	Pailin RH	Pailin	Pailin	T	C	A	A	G	C	G	A	A	A	T	100	36		2.92	35	4.79	8.3	60	1	0	0	0	0	0	0	1
3268	1023268	2010	2	PL030	West	Ou Chra HC	Pailin	Pailin	T	C	A	A	G	C	G	A	A	G	T																1	ERS024146	WKH	KH2
3498	1043498	2010	4	ORPF018	South	Oral HC	Oral	Kampong Speu	T	C	A	A	G	C	G	A	A	G	T																1	ERS024146	WKH	KH2
3575	1023575	2010	2	P016	West	Battambang RH	Battambang	Battambang	T	C	A	A	G	C	G	A	A	G	T	669	85.4	993	5.5	98.7	8.76										1	ERS024146	WKH	KH2
4375	1124375	2011	2	KH004_017	West	Pailin RH	Pailin	Pailin	T	C	A	A	G	C	G	A	A	G	T									1	0	0	0	0	0	0	1	ERS024146	WKH	KH2
4954	1124954	2011	2	06PF033	West	Tasanh HC	Samlot	Battambang	T	C	A	A	G	C	G	A	A	G	T									1	0	0	0	0	0	0	1	ERS024146	WKH	KH2
5208	1125208	2011	2	PLPF009	West	Ou Chra HC	Pailin	Pailin	T	C	A	A	G	C	G	A	A	G	T	25	39.3	88	0.63	9.3	0.6	34.5	8	1	0	0	0	0	0	0	1	ERS024146	WKH	KH2
3652	1023652	2010	2	PLPF018	West	Ou Chra HC	Pailin	Pailin	T	C	A	A	G	T	G	A	A	G	T	151.54	29.9	358.55	2.29	44.81	2.95			1	0	0	0	0	0	0	1
4357	1124357	2011	2	KH004_015	West	Pailin RH	Pailin	Pailin	T	C	A	A	G	T	G	A	A	G	T									1	0	0	0	0	0	0	1
3918	1183918	2011	8	FTP132	North	Trapaing Prasat HC	Trapaing Prasat	Oddar Meanchey	T	C	A	T	G	C	G	C	A	G	T				0.61	30.82	0.77			0	0	0	0	0	0	0	1
5149	1165149	2011	6	04PF037	East	Veurn Say HC	Veurn Say	Rattanakiri	T	C	G	A	A	C	G	A	C	G	G	66	21	115	0.3	31	0.49	18.3	11	0	0	0	0	0	0	0	1
4221	1134221	2011	3	05PF013	West	Promoy HC	Veal Veng	Pursat	T	C	G	A	G	C	A	A	C	G	T	326		404	1.1	96	0.57										1	ERS032018	WKH	KH3
4358	1114358	2011	1	07PF004	West	Sampovloun RH	Sampovloun	Battambang	T	C	G	A	G	C	A	A	C	G	T																1	ERS032018	WKH	KH3
3653	1043653	2010	4	ORPF034	South	Oral HC	Oral	Kampong Speu	T	C	G	A	G	C	A	C	A	G	T	138.11	26.55	468.56	1.81	70.43	1.11										1
4271	1134271	2011	3	05PF024	West	Promoy HC	Veal Veng	Pursat	T	C	G	A	G	C	C	A	C	G	T	365	72.2	642	1.68	95.6	1.36	13	72								1
4287	1124287	2011	2	KH004_010	West	Pailin RH	Pailin	Pailin	T	C	G	A	G	C	G	A	A	G	T	85.93	58.11	242.39	1.24	24.94	1.27	49.26	42.67	1	0	0	0	0	0	0	1
4288	1124288	2011	2	KH004_011	West	Pailin RH	Pailin	Pailin	T	C	G	A	G	C	G	A	A	G	T	274		548	1.2	22	0.61	98		1	0	0	0	0	0	0	1
4417	1124417	2011	2	KH004_021	West	Pailin RH	Pailin	Pailin	T	C	G	A	G	C	G	A	A	G	T																1
5100	1125100	2011	2	KH004_033	West	Pailin RH	Pailin	Pailin	T	C	G	A	G	C	G	A	A	G	T	27	32	89	0.6	10	0.44	24		1	0	0	0	0	0	0	1
5016	1135016	2011	3	VVPF017	West	Promoy HC	Veal Veng	Pursat	T	C	G	A	G	C	G	A	C	A	T																1
3272	1023272	2010	2	PL033	West	Ou Chra HC	Pailin	Pailin	T	C	G	A	G	C	G	A	C	G	T	232.1	69.4	140.9	3.3	12.9	5.7										1	ERS032638	WKH	KH2
3277	1023277	2010	2	PL036	West	Ou Chra HC	Pailin	Pailin	T	C	G	A	G	C	G	A	C	G	T	167.7	59.6	194.9	1.1	25	1.9			0	0	0	0	0	0	0	1	ERS032638	WKH	KH2
4124	1134124	2011	3	05PF002	West	Promoy HC	Veal Veng	Pursat	T	C	G	A	G	C	G	A	C	G	T	81		123	0.6	27.3	0.4	11.8	164								1	ERS032638	WKH	KH2
4167	1134167	2011	3	05PF006	West	Promoy HC	Veal Veng	Pursat	T	C	G	A	G	C	G	A	C	G	T	166		290	0.72	103	0.5	58	57								1	ERS032638	WKH	KH2
4273	1134273	2011	3	05PF026	West	Promoy HC	Veal Veng	Pursat	T	C	G	A	G	C	G	A	C	G	T	39			0.94	18	0.13										1	ERS032638	WKH	KH2
4349	1124349	2011	2	KH004_014	West	Pailin RH	Pailin	Pailin	T	C	G	A	G	C	G	A	C	G	T	66		117	0.34	39.3	0.31			1	0	0	0	0	0	0	1	ERS032638	WKH	KH2
4645	1124645	2011	2	06PF030	West	Tasanh HC	Samlot	Battambang	T	C	G	A	G	C	G	A	C	G	T																1	ERS032638	WKH	KH2
5089	1135089	2011	3	VVPF024	West	Promoy HC	Veal Veng	Pursat	T	C	G	A	G	C	G	A	C	G	T																1	ERS032638	WKH	KH2
5131	1135131	2011	3	VVPF031	West	Promoy HC	Veal Veng	Pursat	T	C	G	A	G	C	G	A	C	G	T																1	ERS032638	WKH	KH2
3780	1033780	2010	3	VVPF059	West	Promoy HC	Veal Veng	Pursat	T	T	A	A	G	C	G	A	A	G	T																1	ERS032009	WKH	KHA
4613	1164613	2011	6	04PF012	East	Veurn Say HC	Veurn Say	Rattanakiri	T	T	G	A	A	C	G	A	A	G	G									0	0	0	0	0	0	0	1
4842	1194842	2011	9	10PF032	South	Chhouk HC	Chhouk	Kampot	T	T	G	A	G	C	A	A	A	G	T																1
3587	1043587	2010	4	ORPF032	South	Oral HC	Oral	Kampong Speu	T	T	G	A	G	C	A	A	C	G	T																1
3791	1043791	2010	4	ORPF045	South	Oral HC	Oral	Kampong Speu	T	T	G	A	G	C	A	A	C	G	T																1
3861	1183861	2011	8	M085	North	Anlong Veng RH	Anlong Veng	Oddar Meanchey	T	T	G	A	G	C	C	A	C	G	T																1	ERS028715	WKH	KH2
4021	1184021	2011	8	FTP139	North	Trapaing Prasat HC	Trapaing Prasat	Oddar Meanchey	T	T	G	A	G	C	C	A	C	G	T																1	ERS028715	WKH	KH2
4469	1184469	2011	8	M091	North	Anlong Veng RH	Anlong Veng	Oddar Meanchey	T	T	G	A	G	C	C	A	C	G	T									1	0	0	0	0	0	0	1	ERS028715	WKH	KH2
4673	1184673	2011	8	M094	North	Anlong Veng RH	Anlong Veng	Oddar Meanchey	T	T	G	A	G	C	C	A	C	G	T																1	ERS028715	WKH	KH2
975_F	NA	2010	3	NIH	West	Pursat	Pursat	Pursat	T	T	G	A	G	C	C	A	C	G	T																1	ERS028715	WKH	KH2
3296	1023296	2010	2	P011	West	Battambang RH	Battambang	Battambang	T	T	G	A	G	C	G	A	C	G	T																1	ERS032003	WKH	KH2
4133	1134133	2011	3	05PF003	West	Promoy HC	Veal Veng	Pursat	T	T	G	A	G	C	G	A	C	G	T	589		517	0.25	20	0.3										1	ERS032003	WKH	KH2
4256	1134256	2011	3	05PF021	West	Promoy HC	Veal Veng	Pursat	T	T	G	A	G	C	G	A	C	G	T	842	105	2308	0.32	73	0.35	21.4	52								1	ERS032003	WKH	KH2
3269	1023269	2010	2	PL031	West	Ou Chra HC	Pailin	Pailin	C	T	G	A	A	C	G	A	C	G	T																2
3630	1023630	2010	2	CP070	West	Pailin RH	Pailin	Pailin	C	T	G	A	A	T	G	A	C	G	T	144	31.8	217.5	1.8	54	2.67			0	0	0	0	0	0	0	2
4798	1194798	2011	9	10PF028	South	Chhouk HC	Chhouk	Kampot	C	T	G	A	G	C	G	A	C	G	T																2
4233	1134233	2011	3	05PF014	West	Promoy HC	Veal Veng	Pursat	C	T	G	T	A	C	A	A	C	G	T	514	50.1	1147	3.22	128	1.38	63.3	185	1	0	0	0	0	0	0	2
4381	1194381	2011	9	10PF002	South	Chhouk HC	Chhouk	Kampot	C	T	G	T	A	C	A	A	C	G	T	315	39	625	0.33	66	0.4										2
4822	1164822	2011	6	04PF022	East	Veurn Say HC	Veurn Say	Rattanakiri	C	T	G	T	A	C	A	C	A	G	G									0	0	0	0	0	0	0	2
4129	1144129	2011	4	02PF177	South	Takavit HC	Kampong Seila	Kampong Som	C	T	G	T	A	C	G	A	C	G	G	748	79.4	1321	2.5		1.3			1	0	0	0	0	0	0	2
4148	1144148	2011	4	02PF188	South	Takavit HC	Kampong Seila	Kampong Som	C	T	G	T	A	C	G	A	C	G	T	129	36	500	0.58	100	0.34	26.9	71								2	ERS024143	WKH	KHA
4238	1134238	2011	3	05PF018	West	Promoy HC	Veal Veng	Pursat	C	T	G	T	A	C	G	A	C	G	T																2	ERS024143	WKH	KHA
4240	1144240	2011	4	02PF204	South	Takavit HC	Kampong Seila	Kampong Som	C	T	G	T	A	C	G	A	C	G	T	280	83.9	1051	2.16	194	1.65	23.2	78								2	ERS024143	WKH	KHA
4250	1144250	2011	4	02PF206	South	Takavit HC	Kampong Seila	Kampong Som	C	T	G	T	A	C	G	A	C	G	T																2	ERS024143	WKH	KHA
4268	1144268	2011	4	02PF207	South	Takavit HC	Kampong Seila	Kampong Som	C	T	G	T	A	C	G	A	C	G	T	191	76	597	1.6	98	1.19										2	ERS024143	WKH	KHA
4350	1134350	2011	3	05PF036	West	Promoy HC	Veal Veng	Pursat	C	T	G	T	A	C	G	A	C	G	T																2	ERS024143	WKH	KHA
4383	1194383	2011	9	10PF04	South	Chhouk HC	Chhouk	Kampot	C	T	G	T	A	C	G	A	C	G	T	86	62	551	0.7	64	1.3			1	0	0	0	0	0	0	2	ERS024143	WKH	KHA
4492	1114492	2011	1	07PF005	West	Sampovloun RH	Sampovloun	Battambang	C	T	G	T	G	C	G	A	A	G	T									1	0	0	0	0	0	0	2	ERS024150	WKH	KHA
3944	1183944	2011	8	FTP134	North	Trapaing Prasat HC	Trapaing Prasat	Oddar Meanchey	C	T	G	T	G	C	G	A	C	G	T									1	0	0	0	0	0	0	2
4527	1194527	2011	9	01PF057	South	Koh Slar HC	Chhouk	Kampot	C	T	G	T	G	C	G	A	C	G	T	226	49	751	0.93	73	0.46	140	57	1	0	0	0	0	0	0	2
3811	1083811	2010	8	M078	North	Anlong Veng RH	Anlong Veng	Oddar Meanchey	C	T	G	T	G	C	G	C	C	G	T																2	ERS028713	WKH	KHA
4407	1194407	2011	9	10PF009	South	Chhouk HC	Chhouk	Kampot	C	T	G	T	G	T	G	C	C	G	T	706	56	287	0.31	17	0.22	14	178								2
4170	1124170	2011	2	06PF007	West	Tasanh HC	Samlot	Battambang	T	C	G	T	G	C	G	A	C	G	T									0	0	0	0	0	0	0	2
4747	1194747	2011	9	01PF062	South	Koh Slar HC	Chhouk	Kampot	T	T	A	T	A	C	G	C	C	G	T																2
4548	1194548	2011	9	10PF019	South	Chhouk HC	Chhouk	Kampot	T	T	G	T	A	C	G	A	C	G	T									1	0	0	0	0	0	0	2
4762	1194762	2011	9	10PF026	South	Chhouk HC	Chhouk	Kampot	T	T	G	T	A	C	G	A	C	G	T																2
3515	1043515	2010	4	ORPF023	South	Oral HC	Oral	Kampong Speu	T	T	G	T	A	C	G	C	A	G	T																2
4210	1144210	2011	4	02PF200	South	Takavit HC	Kampong Seila	Kampong Som	T	T	G	T	A	C	G	C	A	G	T	161	37	511	0.32	79	0.28	24.2	73	1	0	0	0	0	0	0	2
4159	1144159	2011	4	02PF190	South	Takavit HC	Kampong Seila	Kampong Som	T	T	G	T	A	C	G	C	C	G	T	336	71	636	1.06	174	0.74			1	0	0	0	0	0	0	2
5146	1195146	2011	9	01PF073	South	Koh Slar HC	Chhouk	Kampot	T	T	G	T	A	T	G	C	A	G	T	297	38	434	0.49	58	0.61	15	59								2
3340	1023340	2010	2	P012	West	Battambang RH	Battambang	Battambang	T	T	G	T	G	C	G	A	C	G	T																2
3814	1083814	2010	8	M080	North	Anlong Veng RH	Anlong Veng	Oddar Meanchey	T	T	G	T	G	C	G	A	C	G	T																2
4036	1184036	2011	8	FTP142	North	Trapaing Prasat HC	Trapaing Prasat	Oddar Meanchey	T	T	G	T	G	C	G	A	C	G	T									1	0	0	0	0	0	0	2
4744	1194744	2011	9	10PF025	South	Chhouk HC	Chhouk	Kampot	T	T	G	T	G	C	G	C	A	G	T		65	151		56		34	52								2
5107	1195107	2011	9	01PF072	South	Koh Slar HC	Chhouk	Kampot	T	T	G	T	G	C	G	C	C	G	T	68	51	405	0.3	55	0.5										2
3773	1023773	2010	2	PLPF023	West	Ou Chra HC	Pailin	Pailin	C	C	A	A	G	C	G	A	C	G	T				2.31		3.48			0	0	0	0	0	0	0	3
4322	1134322	2011	3	05PF031	West	Promoy HC	Veal Veng	Pursat	T	C	A	A	G	C	A	A	C	A	G	138	66	397	1.05	106	0.87		42								3
4234	1134234	2011	3	05PF015	West	Promoy HC	Veal Veng	Pursat	T	C	A	A	G	C	A	A	C	A	T	338	40	841	0.69	124	0.56	45.9	114								3
4235	1134235	2011	3	05PF017	West	Promoy HC	Veal Veng	Pursat	T	C	A	A	G	C	A	A	C	A	T	184	42	644	0.74	87	0.46	100	78	1	0	0	0	0	0	0	3
4257	1134257	2011	3	05PF022	West	Promoy HC	Veal Veng	Pursat	T	C	A	A	G	C	A	A	C	A	T	284	47	881	0.49	117	0.33	50.1	113	1	0	0	0	0	0	0	3
4258	1134258	2011	3	05PF023	West	Promoy HC	Veal Veng	Pursat	T	C	A	A	G	C	A	A	C	A	T	159	67	462	1.48	156	1.15										3
4274	1134274	2011	3	05PF027	West	Promoy HC	Veal Veng	Pursat	T	C	A	A	G	C	A	A	C	A	T																3
3670	1023670	2010	2	CP078	West	Pailin RH	Pailin	Pailin	T	C	A	A	G	C	A	A	C	G	T																3	ERS025100	WKH	KH3
4339	1124339	2011	2	06PF021	West	Tasanh HC	Samlot	Battambang	T	C	A	A	G	C	A	A	C	G	T	830	58	661	0.8	50	0.6	113.6	187								3	ERS025100	WKH	KH3
4844	1124844	2011	2	PLPF003	West	Ou Chra HC	Pailin	Pailin	T	C	A	A	G	C	A	A	C	G	T	104	57	128	0.91	10	1.47										3	ERS025100	WKH	KH3
947_F	NA	2010	3	NIH	West	Pursat	Pursat	Pursat	T	C	A	A	G	C	A	A	C	G	T																3	ERS025100	WKH	KH3
4142	1144142	2011	4	02PF185	South	Takavit HC	Kampong Seila	Kampong Som	T	C	A	A	G	C	A	C	C	A	T	169	52	105	0.55	35	0.52										3
4174	1144174	2011	4	02PF194	South	Takavit HC	Kampong Seila	Kampong Som	T	C	A	A	G	C	A	C	C	A	T	143	63	256	0.33	64	0.26	16	103								3
3274	1023274	2010	2	PL034	West	Ou Chra HC	Pailin	Pailin	T	C	A	A	G	C	G	A	C	G	T	146.7	63.1	242.5	4.9	31.1	7.5			0	0	0	0	0	0	0	3	ERS024130	WKH	KH2
5160	1125160	2011	2	KH004_034	West	Pailin RH	Pailin	Pailin	T	C	A	A	G	C	G	A	C	G	T	148		50	0.21	9.9	0.3	4.3	83	1	0	0	0	0	0	0	3	ERS024130	WKH	KH2
3511	1043511	2010	4	ORPF021	South	Oral HC	Oral	Kampong Speu	T	C	A	T	G	C	A	A	C	A	T	154			4.3		2.3										3
4396	1194396	2011	9	01PF039	South	Koh Slar HC	Chhouk	Kampot	T	T	A	A	G	C	A	C	C	G	T	179	42	373	0.19	25	0.1	13	59	0	0	0	0	0	0	0	3
4811	1194811	2011	9	01PF064	South	Koh Slar HC	Chhouk	Kampot	T	T	A	A	G	C	A	C	C	G	T																3
3889	1183889	2011	8	FTP130	North	Trapaing Prasat HC	Trapaing Prasat	Oddar Meanchey	C	C	A	A	G	T	A	A	C	G	T									0	0	0	0	0	0	0	4
3970	1123970	2011	2	PLPF029	West	Ou Chra HC	Pailin	Pailin	C	C	A	T	G	C	G	C	C	G	T				1.55	87.57	0.61			1	0	0	0	0	0	0	4
4359	1124359	2011	2	KH004_016	West	Pailin RH	Pailin	Pailin	C	C	A	T	G	T	A	C	C	G	T									0	1	0	0	0	0	0	4
965_F	NA	2010	3	NIH	West	Pursat	Pursat	Pursat	C	C	A	T	G	T	C	A	C	G	T																4	ERS032255	WKH	KH4
3631	1023631	2010	2	PLPF017	West	Ou Chra HC	Pailin	Pailin	C	T	A	A	G	T	G	A	C	G	T									0	0	0	0	0	0	1	4
5049	1185049	2011	8	M099-D0	North	Anlong Veng RH	Anlong Veng	Oddar Meanchey	C	T	A	T	A	T	G	A	A	G	T																4
3834	1183834	2011	8	M081	North	Anlong Veng RH	Anlong Veng	Oddar Meanchey	C	T	A	T	G	C	A	A	C	G	T																4
4404	1124404	2011	2	KH004_020	West	Pailin RH	Pailin	Pailin	C	T	A	T	G	C	A	A	C	G	T	190	45	832	0.79	107	0.61			0	1	0	0	0	0	0	4
4611	1184611	2011	8	FTP175	North	Trapaing Prasat HC	Trapaing Prasat	Oddar Meanchey	C	T	A	T	G	C	A	C	C	G	T																4
4200	1134200	2011	3	05PF008	West	Promoy HC	Veal Veng	Pursat	C	T	A	T	G	C	G	A	A	A	T	278	62	357	0.22	83	0.21	10.4	83								4
4255	1124255	2011	2	KH004_005	West	Pailin RH	Pailin	Pailin	C	T	A	T	G	C	G	A	A	G	T									1	0	0	0	0	0	0	4
4279	1124279	2011	2	08PF009	West	Ou Chra HC	Pailin	Pailin	C	T	A	T	G	C	G	A	A	G	T	458	86	654	0.9	61.4	1.08										4
4605	1124605	2011	2	KH004_024	West	Pailin RH	Pailin	Pailin	C	T	A	T	G	C	G	A	A	G	T	76	49	439	0.7	42	0.98	49.8	27.5	1	0	0	0	0	0	0	4
4617	1124617	2011	2	KH004_025	West	Pailin RH	Pailin	Pailin	C	T	A	T	G	C	G	A	A	G	T									1	0	0	0	0	0	0	4
3504	1023504	2010	2	CP063	West	Pailin RH	Pailin	Pailin	C	T	A	T	G	C	G	A	C	A	T																4
3890	1183890	2011	8	FTP131	North	Trapaing Prasat HC	Trapaing Prasat	Oddar Meanchey	C	T	A	T	G	C	G	A	C	G	T	229.03	46.52	816.64						1	0	0	0	0	0	0	4
4024	1184024	2011	8	FTP133	North	Trapaing Prasat HC	Trapaing Prasat	Oddar Meanchey	C	T	A	T	G	C	G	A	C	G	T																4
4707	1184707	2011	8	FTP184	North	Trapaing Prasat HC	Trapaing Prasat	Oddar Meanchey	C	T	A	T	G	C	G	A	C	G	T																4
4784	1154784	2011	5	03PF005	East	Khsim HC	Snoul	Kratie	C	T	A	T	G	C	G	A	C	G	T									1	0	0	0	0	0	0	4
4785	1154785	2011	5	03PF006	East	Khsim HC	Snoul	Kratie	C	T	A	T	G	C	G	A	C	G	T																4
4953	1154953	2011	5	03PF008	East	Khsim HC	Snoul	Kratie	C	T	A	T	G	C	G	A	C	G	T																4
5075	1155075	2011	5	03PF010	East	Khsim HC	Snoul	Kratie	C	T	A	T	G	C	G	A	C	G	T	35.95	36.69	74.74	1.44	74.03	1.2	24.5	28.23	1	0	0	0	0	0	0	4
3841	1123841	2011	2	R030	West	Battambang RH	Battambang	Battambang	C	T	A	T	G	C	G	C	C	G	T																4	ERS024133	WKH	KHA
4581	1194581	2011	9	01PF059	South	Koh Slar HC	Chhouk	Kampot	C	T	A	T	G	T	A	C	A	G	T																4
3792	1023792	2010	2	PLPF024	West	Ou Chra HC	Pailin	Pailin	C	T	A	T	G	T	C	A	C	G	T																4
4326	1124326	2011	2	KH004_012	West	Pailin RH	Pailin	Pailin	C	T	A	T	G	T	G	A	A	G	T																4
3276	1023276	2010	2	PL035	West	Ou Chra HC	Pailin	Pailin	T	T	A	A	G	T	G	A	C	G	T									1	0	0	0	0	0	0	4
4209	1144209	2011	4	02PF199	South	Takavit HC	Kampong Seila	Kampong Som	C	C	A	A	G	C	A	C	C	A	T																5
4138	1144138	2011	4	02PF181	South	Takavit HC	Kampong Seila	Kampong Som	C	C	A	T	A	C	A	C	C	G	T	201	55	416	0.37	43	0.41	17.5	121								5
4218	1134218	2011	3	05PF012	West	Promoy HC	Veal Veng	Pursat	C	C	A	T	G	C	A	C	C	A	T	322	50	742	0.96	192	0.54	62	104								5	ERS025276	WKH	KHA
5060	1195060	2011	9	01PF069	South	Koh Slar HC	Chhouk	Kampot	C	C	A	T	G	C	A	C	C	A	T	112	31	292	0.6	60	0.6			0	1	0	0	0	0	0	5	ERS025276	WKH	KHA
4208	1144208	2011	4	02PF198	South	Takavit HC	Kampong Seila	Kampong Som	C	C	G	T	A	C	A	C	C	G	T	152	45	539	0.47	58	0.6	20.8	85	0	0	0	0	0	0	0	5
3445	1023445	2010	2	CP066	West	Pailin RH	Pailin	Pailin	C	C	G	T	G	C	A	A	C	G	T	170	30.1	238	1.8	46.5	1.8			1	0	0	0	0	0	0	5
5048	1195048	2011	9	10PF053	South	Chhouk HC	Chhouk	Kampot	C	C	G	T	G	T	A	C	C	A	T	65	31	323	0.46	60	0.55	23.9	29	0	0	0	0	1	0	0	5
5106	1195106	2011	9	01PF071	South	Koh Slar HC	Chhouk	Kampot	C	C	G	T	G	T	A	C	C	A	T	72.03	33.45	527.85	0.34	40.02	0.38	69.84	25.56								5
4390	1124390	2011	2	06PF026	West	Tasanh HC	Samlot	Battambang	C	C	G	T	G	T	C	A	C	A	T									0	0	1	0	0	0	0	5
4930	1164930	2011	6	04PF031	East	Veurn Say HC	Veurn Say	Rattanakiri	C	T	G	T	G	T	C	C	C	A	T									0	0	0	0	0	0	0	5	ERS025282	NEKH	KH1
937_F	NA	2010	3	NIH	West	Pursat	Pursat	Pursat	T	C	A	A	A	T	A	A	C	A	T																5	ERS028704	WKH	KH1
3306	1023306	2010	2	R025	West	Battambang RH	Battambang	Battambang	T	C	A	T	G	T	A	C	C	A	T	119.7	31.9	214.1	4.8	25.9	4.85										5	ERS023744	WKH	KHA
3312	1023312	2010	2	R026	West	Battambang RH	Battambang	Battambang	T	C	A	T	G	T	G	A	C	A	T																5
4107	1154107	2011	5	03PF011	East	Khsim HC	Snoul	Kratie	T	C	G	A	A	C	A	A	C	A	T																5
3815	1123815	2011	2	CP078	West	Pailin RH	Pailin	Pailin	T	C	G	A	A	T	A	A	C	G	T	863	93.3	890	1.15	134	0.84			1	0	0	0	0	0	0	5
4280	1124280	2011	2	08PF011	West	Ou Chra HC	Pailin	Pailin	T	C	G	T	A	C	A	A	A	G	T	284	56	456	1.47	59	1.08										5
4993	1164993	2011	6	12PF006	East	Kaev Seima HC	Kaev Seima	Mondulkiri	T	C	G	T	A	C	C	C	C	A	T																5
4897	1164897	2011	6	12PF004	East	Kaev Seima HC	Kaev Seima	Mondulkiri	T	C	G	T	A	T	A	A	A	G	T																5
4211	1144211	2011	4	02PF201	South	Takavit HC	Kampong Seila	Kampong Som	T	C	G	T	A	T	A	C	C	G	T																5
4310	1154310	2011	5	03PF018	East	Khsim HC	Snoul	Kratie	T	C	G	T	A	T	C	C	C	G	T	126	44	473	0.41	33	0.19	3.8	60								5
4353	1154353	2011	5	03PF020	East	Khsim HC	Snoul	Kratie	T	C	G	T	A	T	C	C	C	G	T									0	0	0	0	0	0	0	5
4647	1184647	2011	8	FTP178	North	Trapaing Prasat HC	Trapaing Prasat	Oddar Meanchey	T	C	G	T	A	T	G	A	C	G	T																5
4665	1184665	2011	8	FTP181	North	Trapaing Prasat HC	Trapaing Prasat	Oddar Meanchey	T	C	G	T	A	T	G	A	C	G	T																5
5065	1135065	2011	3	05PF081	West	Promoy HC	Veal Veng	Pursat	T	C	G	T	A	T	G	A	C	G	T									0	0	0	0	0	0	0	5
3393	1023393	2010	2	CP076	West	Pailin RH	Pailin	Pailin	T	C	G	T	G	C	A	A	A	G	T									1	0	0	0	0	0	0	5
4282	1124282	2011	2	KH004_009	West	Pailin RH	Pailin	Pailin	T	C	G	T	G	C	A	A	A	G	T	217	103	511	1.09	60	0.9			1	0	0	0	0	0	0	5
4337	1124337	2011	2	KH004_013	West	Pailin RH	Pailin	Pailin	T	C	G	T	G	C	A	A	A	G	T																5
3592	1063592	2010	6	RTKPF033	East	Veurn Say HC	Veurn Say	Rattanakiri	T	C	G	T	G	T	A	A	A	A	T																5
5054	1165054	2011	6	04PF034	East	Veurn Say HC	Veurn Say	Rattanakiri	T	C	G	T	G	T	A	C	C	A	T									0	0	0	0	0	0	0	5
4444	1164444	2011	6	04PF003	East	Veurn Say HC	Veurn Say	Rattanakiri	T	C	G	T	G	T	C	A	A	A	T									0	0	0	0	0	0	0	5
4445	1164445	2011	6	04PF004	East	Veurn Say HC	Veurn Say	Rattanakiri	T	C	G	T	G	T	C	A	A	A	T									0	0	0	0	0	0	0	5
3586	1043586	2010	4	ORPF031	South	Oral HC	Oral	Kampong Speu	T	T	A	T	A	T	A	C	C	A	T																5
4604	1164604	2011	6	12PF002	East	Kaev Seima HC	Kaev Seima	Mondulkiri	T	T	G	A	A	T	A	A	C	A	T																5
4765	1164765	2011	6	04PF018	East	Veurn Say HC	Veurn Say	Rattanakiri	T	T	G	A	A	T	A	A	C	G	T									0	0	0	0	0	0	0	5
4212	1144212	2011	4	02PF202	South	Takavit HC	Kampong Seila	Kampong Som	T	T	G	A	A	T	G	A	C	A	G																5
3489	1043489	2010	4	ORPF017	South	Oral HC	Oral	Kampong Speu	T	T	G	A	A	T	G	A	C	A	T																5
3963	1183963	2011	8	FTP137	North	Trapaing Prasat HC	Trapaing Prasat	Oddar Meanchey	T	T	G	T	A	T	A	C	A	A	T	270.8	58.4	294.43	0.64	47.74	1.12										5
4515	1184515	2011	8	FTP172	North	Trapaing Prasat HC	Trapaing Prasat	Oddar Meanchey	T	T	G	T	A	T	A	C	A	A	T																5
5213	1165213	2011	6	04PF044	East	Veurn Say HC	Veurn Say	Rattanakiri	T	T	G	T	G	T	A	C	C	A	T																5
4458	1194458	2011	9	01PF054	South	Koh Slar HC	Chhouk	Kampot	T	T	G	T	G	T	C	C	A	A	T																5
5099	1155099	2011	5	03PF013	East	Khsim HC	Snoul	Kratie	C	C	G	T	A	C	G	A	A	A	T		15			61	0.87		38	0	0	0	0	0	0	0	6
4783	1154783	2011	5	03PF004	East	Khsim HC	Snoul	Kratie	C	T	A	T	A	C	A	A	A	A	T																6
4912	1164912	2011	6	12PF005	East	Kaev Seima HC	Kaev Seima	Mondulkiri	C	T	A	T	A	C	C	A	C	A	T																6
4599	1154599	2011	5	03PF002	East	Khsim HC	Snoul	Kratie	C	T	G	A	A	C	G	A	A	A	T																6
3599	1063599	2010	6	RTKPF036	East	Veurn Say HC	Veurn Say	Rattanakiri	C	T	G	A	A	C	G	A	C	A	T																6
5069	1165069	2011	6	04PF036	East	Veurn Say HC	Veurn Say	Rattanakiri	C	T	G	T	A	C	A	A	A	A	T																6
3616	1023616	2010	2	R028	West	Battambang RH	Battambang	Battambang	C	T	G	T	A	C	C	A	C	A	T									0	0	0	0	0	0	0	6
4994	1164994	2011	6	12PF007	East	Kaev Seima HC	Kaev Seima	Mondulkiri	C	T	G	T	A	C	C	A	C	A	T																6
4127	1144127	2011	4	02PF175	South	Takavit HC	Kampong Seila	Kampong Som	C	T	G	T	A	C	G	A	A	A	T	167	47.5	592	0.8	101.9	0.69	16.6	62	1	0	0	0	0	0	0	6
4180	1144180	2011	4	02PF196	South	Takavit HC	Kampong Seila	Kampong Som	C	T	G	T	A	C	G	A	A	A	T	346	46.8	890	2.15	108	2.42										6
4236	1134236	2011	3	05PF016	West	Promoy HC	Veal Veng	Pursat	C	T	G	T	A	C	G	A	A	A	T																6
4249	1124249	2011	2	KH004_004	West	Pailin RH	Pailin	Pailin	C	T	G	T	A	C	G	A	A	A	T	237	107	795	1.29	63	1.3			1	0	0	0	0	0	0	6
4328	1184328	2011	8	FTP150	North	Trapaing Prasat HC	Trapaing Prasat	Oddar Meanchey	C	T	G	T	A	C	G	A	A	A	T	206	21	218	0.8	67	1.1	62	40								6
4839	1194839	2011	9	01PF066	South	Koh Slar HC	Chhouk	Kampot	C	T	G	T	A	C	G	A	A	A	T									1	0	0	0	0	0	0	6
4354	1154354	2011	5	03PF021	East	Khsim HC	Snoul	Kratie	C	T	G	T	A	T	A	A	A	A	T									1	0	0	0	0	0	0	6
5150	1165150	2011	6	04PF038	East	Veurn Say HC	Veurn Say	Rattanakiri	C	T	G	T	A	T	C	A	A	A	T	70	33	234	0.51	32	0.45	18.8	12.3	0	0	0	0	0	0	0	6	ERS028696	WKH	KH3
4443	1164443	2011	6	04PF002	East	Veurn Say HC	Veurn Say	Rattanakiri	C	T	G	T	A	T	G	A	A	A	T									0	0	0	0	0	0	0	6
3347	1023347	2010	2	PLPF004	West	Ou Chra HC	Pailin	Pailin	T	C	G	A	A	C	C	A	A	A	T																6
4914	1164914	2011	6	04PF029	East	Veurn Say HC	Veurn Say	Rattanakiri	T	C	G	A	A	C	C	A	A	A	T	64	33	152	0.37	41	0.32	11.1	19	0	0	0	0	0	0	0	6
4158	1144158	2011	4	02PF191	South	Takavit HC	Kampong Seila	Kampong Som	T	C	G	T	A	C	C	A	A	A	T	412	54	531	0.65	136	0.53										6
4840	1194840	2011	9	01PF067	South	Koh Slar HC	Chhouk	Kampot	T	T	A	T	A	C	A	A	A	A	T																6
4875	1194875	2011	9	10PF039	South	Chhouk HC	Chhouk	Kampot	T	T	A	T	A	C	A	A	A	A	T																6
4903	1164903	2011	6	04PF027	East	Veurn Say HC	Veurn Say	Rattanakiri	T	T	A	T	A	C	C	A	C	A	T																6
4916	1154916	2011	5	03PF007	East	Khsim HC	Snoul	Kratie	T	T	A	T	A	C	C	A	C	A	T	47	29	137	0.13	13.5	0.24	5.4	30								6
4984	1154984	2011	5	03PF009	East	Khsim HC	Snoul	Kratie	T	T	A	T	A	C	C	A	C	A	T									0	0	0	1	0	0	0	6
4748	1164748	2011	6	12PF003	East	Kaev Seima HC	Kaev Seima	Mondulkiri	T	T	G	A	A	C	C	A	C	A	T									0	0	0	0	0	1	0	6
5020	1115020	2011	1	07PF008	West	Sampovloun RH	Sampovloun	Battambang	T	T	G	A	A	C	C	A	C	A	T	202.47	39.95	805.52	1.93	136.14	1.47	63.31	47.61	1	0	0	0	0	0	0	6
4259	1124259	2011	2	KH004_006	West	Pailin RH	Pailin	Pailin	T	T	G	T	A	C	C	A	A	A	T	340.45	201.75	1018.19	0.39	4.59	0.45	10.89	17.1	1	0	0	0	0	0	0	6
4179	1144179	2011	4	02PF195	South	Takavit HC	Kampong Seila	Kampong Som	T	T	G	T	A	C	G	A	A	A	T	353	83	857	1.22	156	1.73										6
4843	1194843	2011	9	10PF033	South	Chhouk HC	Chhouk	Kampot	T	T	G	T	G	C	G	A	A	A	G																6
4766	1194766	2011	9	10PF027	South	Chhouk HC	Chhouk	Kampot	T	T	G	T	G	C	G	A	A	A	T	200	67	171	0.5	20	0.3	33	60								6
5067	1195067	2011	9	10PF055	South	Chhouk HC	Chhouk	Kampot	T	T	G	T	G	C	G	A	A	A	T	67	36	140	0.3	19	0.3	11.2	28.9								6
4485	1164485	2011	6	04PF005	East	Veurn Say HC	Veurn Say	Rattanakiri	T	T	G	T	G	T	G	A	A	A	T																6
4313	1134313	2011	3	05PF029	West	Promoy HC	Veal Veng	Pursat	T	C	A	T	G	T	A	A	A	G	T																7
4495	1124495	2011	2	KH004_023	West	Pailin RH	Pailin	Pailin	T	T	A	A	G	T	C	A	A	G	T	356	58	537	0.78	48	0.57			1	0	0	0	0	0	0	7	ERS025258	WKH	KHA
4656	1124656	2011	2	KH004_028	West	Pailin RH	Pailin	Pailin	T	T	A	T	G	C	A	A	A	G	T	131	42	234	0.71	71	0.6	43.8	34.3								7
3527	1023527	2010	2	CP079	West	Pailin RH	Pailin	Pailin	T	T	A	T	G	C	C	A	A	G	T									1	0	0	0	0	0	0	7	ERS032243	WKH	KH2
4157	1134157	2011	3	05PF005	West	Promoy HC	Veal Veng	Pursat	T	T	A	T	G	C	C	A	A	G	T	178	35	458	0.41	71	0.23	8.3	71	0	0	0	0	0	0	0	7	ERS032243	WKH	KH2
5036	1125036	2011	2	KH004_031	West	Pailin RH	Pailin	Pailin	T	T	A	T	G	C	C	A	C	G	T																7
4168	1134168	2011	3	05PF007	West	Promoy HC	Veal Veng	Pursat	T	T	A	T	G	T	A	A	A	G	T									1	0	0	0	0	0	0	7
4216	1134216	2011	3	05PF010	West	Promoy HC	Veal Veng	Pursat	T	T	A	T	G	T	A	A	A	G	T																7
4239	1134239	2011	3	05PF019	West	Promoy HC	Veal Veng	Pursat	T	T	A	T	G	T	A	A	A	G	T																7
915_F	NA	2010	3	NIH	West	Pursat	Pursat	Pursat	T	T	A	T	G	T	C	A	A	A	T																7
3629	1023629	2010	2	CP065	West	Pailin RH	Pailin	Pailin	T	T	A	T	G	T	C	A	A	G	T																7	ERS023736	WKH	KH2
5066	1195066	2011	9	10PF054	South	Chhouk HC	Chhouk	Kampot	T	T	A	T	G	T	C	A	A	G	T									1	0	0	0	0	0	0	7	ERS023736	WKH	KH2
916_F	NA	2010	3	NIH	West	Pursat	Pursat	Pursat	T	T	A	T	G	T	C	A	A	G	T																7	ERS023736	WKH	KH2
986_F	NA	2010	3	NIH	West	Pursat	Pursat	Pursat	T	T	A	T	G	T	C	A	A	G	T																7	ERS023736	WKH	KH2
4281	1124281	2011	2	KH004_008	West	Pailin RH	Pailin	Pailin	T	T	G	T	A	C	C	A	A	G	T									1	0	0	0	0	0	0	7
5145	1125145	2011	2	PLPF008	West	Ou Chra HC	Pailin	Pailin	T	T	G	T	G	C	C	A	A	G	T	163.34	30.17	142.39	0.51	28.14	0.53	37.71	10.06								7
4751	1184751	2011	8	FTP185	North	Trapaing Prasat HC	Trapaing Prasat	Oddar Meanchey	T	T	G	T	G	C	C	A	C	G	T																7	ERS025393	NEKH	KH1
4395	1194395	2011	9	01PF038	South	Koh Slar HC	Chhouk	Kampot	T	T	G	T	G	C	C	C	A	G	T																7
4149	1144149	2011	4	02PF189	South	Takavit HC	Kampong Seila	Kampong Som	C	T	A	T	G	C	A	A	C	A	T	264	62	467	0.54	169	2.11	42.4	93								8	ERS024144	WKH	KH3
4253	1134253	2011	3	05PF020	West	Promoy HC	Veal Veng	Pursat	C	T	A	T	G	C	A	A	C	A	T																8	ERS024144	WKH	KH3
4338	1134338	2011	3	05PF034	West	Promoy HC	Veal Veng	Pursat	C	T	A	T	G	C	A	A	C	A	T																8	ERS024144	WKH	KH3
4356	1134356	2011	3	05PF038	West	Promoy HC	Veal Veng	Pursat	C	T	A	T	G	C	A	A	C	A	T																8	ERS024144	WKH	KH3
4438	1184438	2011	8	FTP157	North	Trapaing Prasat HC	Trapaing Prasat	Oddar Meanchey	C	T	A	T	G	C	A	A	C	A	T	211	37	698	0.87	154	0.56	25.1	84								8	ERS024144	WKH	KH3
4440	1184440	2011	8	FTP159	North	Trapaing Prasat HC	Trapaing Prasat	Oddar Meanchey	C	T	A	T	G	C	A	A	C	A	T	346	37	577	0.59	79	0.78	65	79								8	ERS024144	WKH	KH3
4441	1184441	2011	8	FTP160	North	Trapaing Prasat HC	Trapaing Prasat	Oddar Meanchey	C	T	A	T	G	C	A	A	C	A	T	546	39	763	0.79	142	0.54	117	88								8	ERS024144	WKH	KH3
4462	1184462	2011	8	FTP162	North	Trapaing Prasat HC	Trapaing Prasat	Oddar Meanchey	C	T	A	T	G	C	A	A	C	A	T		49		0.62	87	0.6	31	47	0	1	0	0	0	0	0	8	ERS024144	WKH	KH3
4466	1184466	2011	8	FTP163	North	Trapaing Prasat HC	Trapaing Prasat	Oddar Meanchey	C	T	A	T	G	C	A	A	C	A	T	209	99	2049	1.09	138	1.09										8	ERS024144	WKH	KH3
4467	1184467	2011	8	FTP164	North	Trapaing Prasat HC	Trapaing Prasat	Oddar Meanchey	C	T	A	T	G	C	A	A	C	A	T	223	55	934	1.38	176	1.04										8	ERS024144	WKH	KH3
4507	1184507	2011	8	FTP170	North	Trapaing Prasat HC	Trapaing Prasat	Oddar Meanchey	C	T	A	T	G	C	A	A	C	A	T	83	44	347	0.78	35	0.69	41	35.9								8	ERS024144	WKH	KH3
4649	1184649	2011	8	FTP180	North	Trapaing Prasat HC	Trapaing Prasat	Oddar Meanchey	C	T	A	T	G	C	A	A	C	A	T	175	47	199	1.25	96	0.85	31.9	47								8	ERS024144	WKH	KH3
4675	1184675	2011	8	FTP182	North	Trapaing Prasat HC	Trapaing Prasat	Oddar Meanchey	C	T	A	T	G	C	A	A	C	A	T	95	37	294	1.14	93	0.8	51.3	36.2								8	ERS024144	WKH	KH3
4685	1184685	2011	8	FTP161	North	Trapaing Prasat HC	Trapaing Prasat	Oddar Meanchey	C	T	A	T	G	C	A	A	C	A	T																8	ERS024144	WKH	KH3
4703	1184703	2011	8	FTP183	North	Trapaing Prasat HC	Trapaing Prasat	Oddar Meanchey	C	T	A	T	G	C	A	A	C	A	T	149	52.7	292	1.12	98.5	1.35		40.8	0	1	0	0	0	0	0	8	ERS024144	WKH	KH3
4763	1184763	2011	8	FTP187	North	Trapaing Prasat HC	Trapaing Prasat	Oddar Meanchey	C	T	A	T	G	C	A	A	C	A	T	192	56.3	395	0.52	75.8	0.44	37.3	64.7								8	ERS024144	WKH	KH3
4877	1184877	2011	8	FTP191	North	Trapaing Prasat HC	Trapaing Prasat	Oddar Meanchey	C	T	A	T	G	C	A	A	C	A	T																8	ERS024144	WKH	KH3
5093	1195093	2011	9	10PF059	South	Chhouk HC	Chhouk	Kampot	C	T	A	T	G	C	A	A	C	A	T	82	33	327	0.95	60	0.73	48.7	39	0	1	0	0	0	0	0	8	ERS024144	WKH	KH3
5138	1185138	2011	8	FTP197	North	Trapaing Prasat HC	Trapaing Prasat	Oddar Meanchey	C	T	A	T	G	C	A	A	C	A	T	41	57	284	0.6	40	0.6			0	1	0	0	0	0	0	8	ERS024144	WKH	KH3
5192	1185192	2011	8	FTP199	North	Trapaing Prasat HC	Trapaing Prasat	Oddar Meanchey	C	T	A	T	G	C	A	A	C	A	T																8	ERS024144	WKH	KH3
5202	1115202	2011	1	07PF009	West	Sampovloun RH	Sampovloun	Battambang	C	T	A	T	G	C	A	A	C	A	T	125	34	627	1.47	79	1.23	36.7	34.5	0	1	0	0	0	0	0	8	ERS024144	WKH	KH3
967_F	NA	2010	3	NIH	West	Pursat	Pursat	Pursat	C	T	A	T	G	C	A	A	C	A	T																8	ERS024144	WKH	KH3
4286	1184286	2011	8	FTP148	North	Trapaing Prasat HC	Trapaing Prasat	Oddar Meanchey	C	T	A	T	G	C	C	A	C	A	T	231	92	579	1.21	126	1.08	41.2	73	0	1	0	0	0	0	0	8
4701	1194701	2011	9	10PF024	South	Chhouk HC	Chhouk	Kampot	C	T	A	T	G	C	C	C	C	A	T																8
4442	1164442	2011	6	04PF001	East	Veurn Say HC	Veurn Say	Rattanakiri	C	T	G	A	G	C	A	A	C	A	T																8
4879	1164879	2011	6	04PF025	East	Veurn Say HC	Veurn Say	Rattanakiri	C	T	G	T	G	C	A	A	A	A	T																8
4323	1114323	2011	1	07PF002	West	Sampovloun RH	Sampovloun	Battambang	C	T	G	T	G	C	A	A	C	A	T																8
5061	1195061	2011	9	01PF070	South	Koh Slar HC	Chhouk	Kampot	C	T	G	T	G	C	A	A	C	A	T	62	30	471	0.44	23	0.41	24	40								8
5092	1195092	2011	9	10PF058	South	Chhouk HC	Chhouk	Kampot	C	T	G	T	G	C	A	A	C	A	T	45	34	144	0.32	37	0.56	24.7	37	1	0	0	0	0	0	0	8
5211	1165211	2011	6	12PF009	East	Kaev Seima HC	Kaev Seima	Mondulkiri	C	T	G	T	G	C	A	A	C	A	T	285.01	648.16	1318.53	0.63	17.12	0.67	4.45	78.16	0	0	0	0	0	0	0	8
4580	1194580	2011	9	01PF058	South	Koh Slar HC	Chhouk	Kampot	T	T	G	T	A	C	A	C	C	A	T																8
3597	1063597	2010	6	RTKPF034	East	Veurn Say HC	Veurn Say	Rattanakiri	T	T	G	T	G	C	A	A	C	A	T																8	ERS028702	WKH	KH1
3842	1183842	2011	8	M083	North	Anlong Veng RH	Anlong Veng	Oddar Meanchey	T	T	G	T	G	C	A	A	C	A	T																8	ERS028702	WKH	KH1
3862	1183862	2011	8	M086	North	Anlong Veng RH	Anlong Veng	Oddar Meanchey	T	T	G	T	G	C	A	A	C	A	T																8	ERS028702	WKH	KH1
4327	1184327	2011	8	FTP149	North	Trapaing Prasat HC	Trapaing Prasat	Oddar Meanchey	T	T	G	T	G	C	A	A	C	A	T	558	67	376	0.52	41	0.48	26.4	155	1	0	0	0	0	0	0	8	ERS028702	WKH	KH1
4391	1184391	2011	8	FTP151	North	Trapaing Prasat HC	Trapaing Prasat	Oddar Meanchey	T	T	G	T	G	C	A	A	C	A	T	767	66	1113	0.39	105	0.61	100	206								8	ERS028702	WKH	KH1
4612	1184612	2011	8	FTP176	North	Trapaing Prasat HC	Trapaing Prasat	Oddar Meanchey	T	T	G	T	G	C	A	A	C	A	T																8	ERS028702	WKH	KH1
5019	1185019	2011	8	FTP195	North	Trapaing Prasat HC	Trapaing Prasat	Oddar Meanchey	T	T	G	T	G	C	A	A	C	A	T	71	33	178	0.25	23	0.3	12.1	83.1	1	0	0	0	0	0	0	8	ERS028702	WKH	KH1
5118	1185118	2011	8	M103	North	Anlong Veng RH	Anlong Veng	Oddar Meanchey	T	T	G	T	G	C	A	A	C	A	T									1	0	0	0	0	0	0	8	ERS028702	WKH	KH1
932_F	NA	2010	3	NIH	West	Pursat	Pursat	Pursat	T	T	G	T	G	C	A	A	C	A	T																8	ERS028702	WKH	KH1
4934	1134934	2011	3	VVPF012	West	Promoy HC	Veal Veng	Pursat	T	T	G	T	G	C	A	C	C	A	T																8	ERS025263	WKH	KHA
4935	1134935	2011	3	VVPF013	West	Promoy HC	Veal Veng	Pursat	T	T	G	T	G	C	A	C	C	A	T																8	ERS025263	WKH	KHA
4936	1134936	2011	3	VVPF014	West	Promoy HC	Veal Veng	Pursat	T	T	G	T	G	C	A	C	C	A	T																8	ERS025263	WKH	KHA
827_F	NA	2010	3	NIH	West	Pursat	Pursat	Pursat	C	C	A	A	A	T	C	A	A	G	T																9	ERS023741	WKH	KH4
832_F	NA	2010	3	NIH	West	Pursat	Pursat	Pursat	C	C	A	A	A	T	C	A	A	G	T																9	ERS023741	WKH	KH4
838_F	NA	2010	3	NIH	West	Pursat	Pursat	Pursat	C	C	A	A	A	T	C	A	A	G	T																9	ERS023741	WKH	KH4
973_F	NA	2010	3	NIH	West	Pursat	Pursat	Pursat	C	C	G	A	A	C	A	A	A	A	T																9	ERS028714	WKH	KH1
954_F	NA	2010	3	NIH	West	Pursat	Pursat	Pursat	C	C	G	A	A	C	A	A	A	G	T																9	ERS017705	WKH	KHA
5188	1165188	2011	6	04PF042	East	Veurn Say HC	Veurn Say	Rattanakiri	C	C	G	A	A	C	G	A	A	A	T																9
5152	1165152	2011	6	04PF040	East	Veurn Say HC	Veurn Say	Rattanakiri	C	C	G	A	A	C	G	A	A	G	T	68	35.6	130	0.29	19.7	0.37	9.6	13.3								9	ERS028718	WKH	KHA
5159	1165159	2011	6	04PF041	East	Veurn Say HC	Veurn Say	Rattanakiri	C	C	G	A	A	C	G	A	A	G	T	36	29.4	162	0.45	14	0.4	6.1	9.5	0	0	0	0	0	0	0	9	ERS028718	WKH	KHA
4746	1194746	2011	9	01PF061	South	Koh Slar HC	Chhouk	Kampot	C	C	G	A	A	T	A	A	A	A	T									1	0	0	0	0	0	0	9
818-2_F	NA	2010	3	NIH	West	Pursat	Pursat	Pursat	C	C	G	A	A	T	G	A	A	A	T																9	ERS032686	WKH	KH4
962_F	NA	2010	3	NIH	West	Pursat	Pursat	Pursat	C	C	G	A	A	T	G	A	A	A	T																9	ERS032686	WKH	KH4
964_F	NA	2010	3	NIH	West	Pursat	Pursat	Pursat	C	C	G	A	A	T	G	A	A	A	T																9	ERS032686	WKH	KH4
966_F	NA	2010	3	NIH	West	Pursat	Pursat	Pursat	C	C	G	A	A	T	G	A	A	A	T																9	ERS032686	WKH	KH4
5151	1165151	2011	6	04PF039	East	Veurn Say HC	Veurn Say	Rattanakiri	C	C	G	A	G	C	A	A	A	A	T																9
4749	1184749	2011	8	M095-D0	North	Anlong Veng RH	Anlong Veng	Oddar Meanchey	C	T	A	T	A	T	C	A	A	A	T	57	35	228	0.46	28	0.49	11.2	12.3	0	0	0	0	0	0	0	9	ERS025267	WKH	KH3
189-4_F	NA	2010	3	NIH	West	Pursat	Pursat	Pursat	C	T	A	T	A	T	C	A	A	A	T																9	ERS025267	WKH	KH3
993_F	NA	2010	3	NIH	West	Pursat	Pursat	Pursat	C	T	A	T	A	T	C	A	A	A	T																9	ERS025267	WKH	KH3
4561	1164561	2011	6	04PF010	East	Veurn Say HC	Veurn Say	Rattanakiri	C	T	G	A	A	T	C	A	A	G	T																9
4776	1154776	2011	5	03PF003	East	Khsim HC	Snoul	Kratie	C	T	G	A	G	C	A	A	A	G	T									0	0	0	0	0	0	0	9
4130	1144130	2011	4	02PF178	South	Takavit HC	Kampong Seila	Kampong Som	C	T	G	A	G	C	A	C	A	A	G																9
4147	1144147	2011	4	02PF187B	South	Takavit HC	Kampong Seila	Kampong Som	C	T	G	A	G	C	A	C	A	A	T																9
4790	1164790	2011	6	04PF019	East	Veurn Say HC	Veurn Say	Rattanakiri	C	T	G	A	G	C	C	A	A	G	T																9
4340	1154340	2011	5	03PF019	East	Khsim HC	Snoul	Kratie	C	T	G	A	G	C	G	C	A	G	T	150	50	472	0.69	76	0.38	44.8	86								9
3624	1033624	2010	3	VVPF044	West	Promoy HC	Veal Veng	Pursat	C	T	G	A	G	T	G	C	A	A	T																9
4198	1184198	2011	8	FTP145	North	Trapaing Prasat HC	Trapaing Prasat	Oddar Meanchey	C	T	G	T	G	T	C	A	A	G	T	531	82	546	0.43	69	0.75			0	0	0	0	0	0	0	9
4214	1184214	2011	8	FTP146	North	Trapaing Prasat HC	Trapaing Prasat	Oddar Meanchey	C	T	G	T	G	T	C	A	A	G	T	399	66.5	478	0.57	47.2	0.85	42.3									9
959_F	NA	2010	3	NIH	West	Pursat	Pursat	Pursat	T	T	A	A	A	T	C	A	A	A	T																9
